# Supplementary material for: Natural Isoforms of Listeria monocytogenes Virulence Factor Inlb Differ in c-Met Binding Efficiency and Differently Affect Uptake and Survival Listeria in Macrophage
Source: Int J Mol Sci. 2023 Apr 14;24(8):7256. doi: 10.3390/ijms24087256 (PMC10139187; doi:10.3390/ijms24087256)
Supplement: Supplementary file 1 [file ijms-24-07256-s001.zip]

Archive with 1 entries (1 files):
- ijms-2295680-supplementary.pdf
